# Supplementary material for: The Phytochemical Screening and Biological Properties of Brassica napus L. var. napobrassica (Rutabaga) Seeds
Source: Molecules. 2023 Aug 25;28(17):6250. doi: 10.3390/molecules28176250 (PMC10488400; doi:10.3390/molecules28176250)
Supplement: Supplementary file 1 [file molecules-28-06250-s001.zip]

Archive with 1 entries (1 files):
- molecules-2505549-supplementary.pdf
